# Supplementary material for: Two new species of gorgonian octocorals from the Tropical Eastern Pacific Biogeographic Region (Cnidaria, Anthozoa, Gorgoniidae)
Source: Zookeys. 2013 Nov 14;(350):75–90. doi: 10.3897/zookeys.350.6117 (PMC3837499; doi:10.3897/zookeys.350.6117)
Supplement: XML Treatment for Eugorgia beebei [file zookeys.350.6117-treatment1.xml]

<!DOCTYPE tp:taxon-treatment
  PUBLIC "-//TaxonX//DTD Taxonomic Treatment Publishing DTD v0 20100105//EN" "tax-treatment-NSO.dtd">
<tp:taxon-treatment xmlns:tp="http://www.plazi.org/taxpub"><tp:treatment-meta><mixed-citation publication-type="journal"><person-group><name><surname>Breedy</surname><given-names>Odalisca</given-names></name><name><surname>Williams</surname><given-names>Gary C</given-names></name><name><surname>Guzman</surname><given-names>Hector M</given-names></name></person-group><article-title>Two new species of gorgonian octocorals from the Tropical Eastern Pacific Biogeographic Region (Cnidaria, Anthozoa, Gorgoniidae)</article-title><source>Zookeys</source><day>14</day><month>11</month><year>2013</year><volume>2013</volume><issue>350</issue><fpage>75</fpage><lpage>90</lpage><pub-id pub-id-type="doi">10.3897/zookeys.350.6117</pub-id></mixed-citation></tp:treatment-meta><tp:nomenclature><tp:taxon-name>
                            <tp:taxon-name-part taxon-name-part-type="genus">Eugorgia</tp:taxon-name-part>
                            <tp:taxon-name-part taxon-name-part-type="species">beebei</tp:taxon-name-part>
                            <object-id xmlns:xlink="http://www.w3.org/1999/xlink" content-type="zoobank" xlink:type="simple">http://zoobank.org/8B75AC49-5089-4BEF-BE80-B76198B9D0E8</object-id>
                            <object-id xmlns:xlink="http://www.w3.org/1999/xlink" xlink:type="simple">http://species-id.net/wiki/Eugorgia_beebei</object-id>
                        </tp:taxon-name><tp:taxon-status xmlns:xlink="http://www.w3.org/1999/xlink" xlink:type="simple">sp. n.</tp:taxon-status><xref ref-type="fig" rid="F1">Figs 1</xref><xref ref-type="fig" rid="F3">–3</xref><tp:nomenclature-citation-list><tp:nomenclature-citation><tp:taxon-name>Eugorgia rubens</tp:taxon-name><comment> var. <italic>beebei</italic> (species name suggested by E. Deichmann in a museum label, unpublished)</comment></tp:nomenclature-citation></tp:nomenclature-citation-list></tp:nomenclature><tp:treatment-sec sec-type="Material examined"><title>Material examined.</title><p><bold>Holotype.</bold> CASIZ 75783, ethanol preserved, Los Frailes, Baja California sur, México, 52 m, coll. R. Adcock, 18 June 1979.</p><fig id="F1" position="float" orientation="portrait"><label>Figure 1.</label><caption><p><italic><tp:taxon-name>Eugorgia beebei</tp:taxon-name></italic> (CASIZ 75783) holotype. <bold>A</bold> entire colony <bold>B</bold> detail of branches <bold>C</bold> SEM sclerites.</p></caption><graphic xmlns:xlink="http://www.w3.org/1999/xlink" xlink:href="ZooKeys-350-075-g001.jpg" position="float" orientation="portrait" xlink:type="simple"/></fig><p><bold>Paratypes.</bold> MCZ 36106, dry, Paita, Piura, Perú, no more data available. USNM 56879, ethanol preserved, El Alto, Piura, Perú, 1860-1815 m but depth data dubious (F. M. Bayer’s note on label: ‘specimen probably from previous shallow station’), <italic>Anton Bruun</italic> Cruise,  18B, Sta. 766, <named-content xmlns:xlink="http://www.w3.org/1999/xlink" content-type="dwc:verbatimCoordinates" xlink:type="simple">4°10'S, 81°27'W</named-content>, 9 September 1966.</p><fig id="F2" position="float" orientation="portrait"><label>Figure 2.</label><caption><p><italic><tp:taxon-name>Eugorgia beebei</tp:taxon-name></italic> (MCZ 36106) paratype. <bold>A</bold> entire colony <bold>B</bold> detail of branches; SEM sclerites.</p></caption><graphic xmlns:xlink="http://www.w3.org/1999/xlink" xlink:href="ZooKeys-350-075-g002.jpg" position="float" orientation="portrait" xlink:type="simple"/></fig><!--PageBreak--></tp:treatment-sec><tp:treatment-sec sec-type="Type locality"><title>Type locality.</title><p>Baja California sur, México.</p></tp:treatment-sec><tp:treatment-sec sec-type="Diagnosis"><title>Diagnosis.</title><p>Ascending colony sparse growing, branching irregularly pinnate, and multiplanar, subdividing up to 11 times, some pseudo-anastomosis present. Prominent polyp-mounds up to 0.70 mm tall, dome-shaped, arranged irregularly, and closely placed on branchlets, and very distant on thick branches. Colony and sclerites white. Spindles and disc-spindles up to 0.14 mm in length, double discs up to 0.07 mm long, and 0.05 mm wide. Anthocodial rods absent.</p></tp:treatment-sec><tp:treatment-sec sec-type="Description"><title>Description.</title><p>Holotype 24 cm tall, and 20 cm wide, ascending, sparse growing, (<xref ref-type="fig" rid="F1">Fig. 1A</xref>). Branching irregularly pinnate, and multiplanar, several pseudo-anastomosis occurs in branchlets and branches (<xref ref-type="fig" rid="F1">Fig. 1A–B</xref>). Main stem 4 mm diameter at base, slightly compressed, and short, about 80 mm long arising from a fragment of holdfast, 0.6 mm diameter. Main stem gives off several branches and stumps. The three main branches, 3.0–4.0 mm in diameter, emerging at angles of 45–90°and producing secondary branches subdividing and giving off thin branchlets, up to 2.5 mm diameter, including polyp-mounds. Branchlets irregularly arranged, separated 5–16 mm, and giving off 2 or 3 lateral, secondary branchlets, of same thickness and arrangement. Colony branching up to 11 times. Unbranched terminal twigs blunt, and reaching up to 50 mm long (<xref ref-type="fig" rid="F1">Figs 1A–B</xref>). Polyp-mounds prominent, up to 0.7 mm height and 1 mm in diameter, dome-shaped, with slit-like apertures, arranged irregularly, close together along the branchlets, and very distantly distributed or absent along the thick branches (<xref ref-type="fig" rid="F1">Fig. 1B</xref>). Holdfast devoid of polyps. Colony white (<xref ref-type="fig" rid="F1">Fig. 1A–B</xref>). Sclerites of coenenchyme white, mostly double discs (<xref ref-type="fig" rid="F1">Fig. 1C</xref>). Spindles and disc-spindles, up to 0.14 mm long and 0.04 mm wide, with 4 or 5 whorls of warty tubercles, the ends mostly blunt (<xref ref-type="fig" rid="F3">Fig. 3A</xref>). Double discs up to 0.07 mm long, and 0.05 mm wide (<xref ref-type="fig" rid="F3">Fig. 3B</xref>). Crosses about 0.08x0.06 mm, scarce on samples (<xref ref-type="fig" rid="F3">Fig. 3C</xref>). No anthocodial sclerites present in the samples.</p><fig id="F3" position="float" orientation="portrait"><label>Figure 3.</label><caption><p><italic><tp:taxon-name>Eugorgia beebei</tp:taxon-name></italic> (CASIZ 75783) holotype, SEM coenenchymal sclerites. <bold>A</bold> spindles and disc-spindles <bold>B</bold> double discs <bold>C</bold> cross.</p></caption><graphic xmlns:xlink="http://www.w3.org/1999/xlink" xlink:href="ZooKeys-350-075-g003.jpg" position="float" orientation="portrait" xlink:type="simple"/></fig></tp:treatment-sec><tp:treatment-sec sec-type="Variability"><title>Variability.</title><p>Paratype MCZ 36106 reaches up to 34 cm tall, and 31 cm wide, the main stem 0.7 mm diameter, slightly compressed, and short, about 1.0 cm long arising from an oval holdfast 3.2 cm diameter, and 0.2 cm thick (<xref ref-type="fig" rid="F2">Fig. 2A–B</xref>). Sclerites as in the holotype (<xref ref-type="fig" rid="F2">Fig. 2C</xref>). The other examined specimens are smaller, but very consistent in all aspects with the holotype.</p></tp:treatment-sec><tp:treatment-sec sec-type="Discussion"><title>Discussion.</title><p>The morphology of the colony, i.e., irregular-pinnate branching and prominent polyps, immediately segregates the new species from the <italic>ampla</italic>-group, and suggest a similarity with <italic>daniana</italic>-,  <italic>rubens</italic>- and <italic>siedenburgae</italic>-groups. <italic><tp:taxon-name>Eugorgia beebei</tp:taxon-name></italic> and <italic><tp:taxon-name>Eugorgia siedenburgae</tp:taxon-name></italic> differ from the species in the <italic>daniana</italic>-group, including <italic><tp:taxon-name>Eugorgia mutabilis</tp:taxon-name></italic> sp. n. (described below), firstly, in the colony growth, which is sparse and ascending in <italic><tp:taxon-name>Eugorgia beebei</tp:taxon-name></italic> sp. n. but bushy and profuse in <italic><tp:taxon-name>Eugorgia siedenburgae</tp:taxon-name></italic>, not flabellate as it is in the <italic>daniana</italic>-group species. Secondly, it differs in the branching patterns because branchlets in the <italic>daniana</italic>-group form flat pinnate fronds with pinnae projecting in the same plane. That is not the case in <italic><tp:taxon-name>Eugorgia beebei</tp:taxon-name></italic> and <italic><tp:taxon-name>Eugorgia siedenburgae</tp:taxon-name></italic> where the secondary branchlets stick out in several, irregular planes.</p><!--PageBreak--><!--PageBreak--><!--PageBreak--><p><italic><tp:taxon-name>Eugorgia siedenburgae</tp:taxon-name></italic> and <italic><tp:taxon-name>Eugorgia rubens</tp:taxon-name></italic> form monospecific groups, they differ especially in the colony growth. The <italic>rubens</italic>-group have pink, sparse and laterally branched colonies, and the <italic>siedenburgae</italic>-group, have bushy, bicolored colonies (<xref ref-type="bibr" rid="B5">Breedy and Guzman 2013</xref>).</p><!--PageBreak--><!--PageBreak--><p><italic><tp:taxon-name>Eugorgia beebei</tp:taxon-name></italic> and <italic><tp:taxon-name>Eugorgia siedenburgae</tp:taxon-name></italic> are very similar in sclerite content (<xref ref-type="table" rid="T1">Table 1</xref>), but they are different especially in the growth form and in the color. The conspicuous bushy colony immediately distinguished it from <italic><tp:taxon-name>Eugorgia beebei</tp:taxon-name></italic>; additionally, <italic><tp:taxon-name>Eugorgia beebei</tp:taxon-name></italic> has thicker branches and branchlets than <italic><tp:taxon-name>Eugorgia siedenburgae</tp:taxon-name></italic>; the polyp mounds are pointed and higher in the latter, and are more rounded in <italic><tp:taxon-name>Eugorgia beebei</tp:taxon-name></italic>. Branchlets in <italic><tp:taxon-name>Eugorgia beebei</tp:taxon-name></italic> are longer than in <italic><tp:taxon-name>Eugorgia siedenburgae</tp:taxon-name></italic> (<xref ref-type="table" rid="T1">Table 1</xref>).</p></tp:treatment-sec><tp:treatment-sec sec-type="Remarks"><title>Remarks.</title><p>We found the paratype in the MCZ (36106), labelled in Elisabeth Deichmann’s handwriting (Ardis Johnston, pers. comm.) as a variety of <italic><tp:taxon-name>Eugorgia rubens</tp:taxon-name></italic>, however, she certainly had not published anything on this genus, thus the variety or the species was never established. The specimen was part of an MCZ public exhibition, the only data we have are the locality. It is probable that this specimen examined by Deichmann came from the Zaca expedition of 1937 and 1938. We do not consider <italic><tp:taxon-name>Eugorgia beebei</tp:taxon-name></italic> as a variety of <italic><tp:taxon-name>Eugorgia rubens</tp:taxon-name></italic> because they differ in the traits that have been shown to be informative to separate species in the genus: color, branching pattern, colony growth and sclerite content (see <xref ref-type="table" rid="T1">Table 1</xref>), as mentioned above.</p></tp:treatment-sec><tp:treatment-sec sec-type="Etymology"><title>Etymology.</title><p>This new species of <italic><tp:taxon-name>Eugorgia</tp:taxon-name></italic> is named for explorer/naturalist William Beebe (1877–1962) who studied the marine fauna at numerous locations along the west coast of Central America from Mexico to Columbia during the Templeton Crocker <italic>Zaca</italic> expedition between 1937 and 1938. Beebe subsequently wrote the book, <italic>Book of Bays</italic>, which chronicles the five month expedition (<xref ref-type="bibr" rid="B10">Gould 2004</xref>).</p></tp:treatment-sec><tp:treatment-sec sec-type="Distribution"><title>Distribution.</title><p>Presently known from Piura, Perú and Baja California, but it is very likely that it exist along all along the geographic range. The depth range is 50–60 m, it is possible the range could extends deeper, but not as deep as reported for paratype USNM 56879, which is probably a mistake, as was remarked by F. M. Bayer (former USNM curator).</p></tp:treatment-sec><tp:treatment-sec><!--Section generated to contain objects referenced in tp:taxon-treatment.--><table-wrap id="T1" position="float" orientation="portrait"><label>Table 1.</label><caption><p>Comparative features of the new species, <italic><tp:taxon-name>Eugorgia beebei</tp:taxon-name></italic> sp. n. and <italic><tp:taxon-name>Eugorgia mutabilis</tp:taxon-name></italic> sp. n. within the <italic>daniana-</italic> group, the <italic>rubens</italic>-group, and the <italic>siedenburgae</italic>-group. Characteristics are based on the holotypes and lectotypes (<xref ref-type="bibr" rid="B15">Verrill 1868</xref>, <xref ref-type="bibr" rid="B6">Breedy et al. 2009</xref>, <xref ref-type="bibr" rid="B5">Breedy and Guzman 2013</xref>). Sclerite sizes represent the maximum length or the common range found in the samples. Measurements are given in mm.</p></caption><table><tbody><tr><th rowspan="1" colspan="1">Species</th><th rowspan="1" colspan="1">Colony growth</th><th rowspan="1" colspan="1">Branching type</th><th rowspan="1" colspan="1">Max number. of branching</th><th rowspan="1" colspan="1">Pinna-like arr branchlets</th><th rowspan="1" colspan="1">Branchlet distance</th><th rowspan="1" colspan="1">Branchlet diameter</th><th rowspan="1" colspan="1">Branchlet length</th><th rowspan="1" colspan="1">Polyp distribution</th><th rowspan="1" colspan="1">Double disc</th><th rowspan="1" colspan="1">Capstans</th><th rowspan="1" colspan="1">Disc-spindle</th><th rowspan="1" colspan="1">Spindles</th><th rowspan="1" colspan="1">Bent spindles</th><th rowspan="1" colspan="1">Crosses</th><th rowspan="1" colspan="1">Anth. rods</th><th rowspan="1" colspan="1">Colour of colony</th><th rowspan="1" colspan="1">Bicolour colony</th><th rowspan="1" colspan="1">Coenenchymal sclerite colour</th><th rowspan="1" colspan="1">Colour rings</th></tr><tr><td rowspan="1" colspan="1"><italic><tp:taxon-name>Eugorgia aurantiaca</tp:taxon-name></italic> (Horn, 1860)</td><td rowspan="1" colspan="1">fla</td><td rowspan="1" colspan="1">irr-pi</td><td rowspan="1" colspan="1">6</td><td rowspan="1" colspan="1">X</td><td rowspan="1" colspan="1">1.5–8</td><td rowspan="1" colspan="1">1–2.5</td><td rowspan="1" colspan="1">6–30</td><td rowspan="1" colspan="1">irr</td><td rowspan="1" colspan="1">0.04–0.07</td><td rowspan="1" colspan="1">0.07</td><td rowspan="1" colspan="1">no</td><td rowspan="1" colspan="1">0.11</td><td rowspan="1" colspan="1">X</td><td rowspan="1" colspan="1">0.06 × 0.06</td><td rowspan="1" colspan="1">not found</td><td rowspan="1" colspan="1">do, r</td><td rowspan="1" colspan="1"/><td rowspan="1" colspan="1">r, y</td><td rowspan="1" colspan="1">y</td></tr><tr><td rowspan="1" colspan="1"><italic><tp:taxon-name>Eugorgia daniana</tp:taxon-name></italic> Verrill, 1868</td><td rowspan="1" colspan="1">fla</td><td rowspan="1" colspan="1">irr-pi</td><td rowspan="1" colspan="1">7</td><td rowspan="1" colspan="1">X</td><td rowspan="1" colspan="1">1–4</td><td rowspan="1" colspan="1">1–1.5</td><td rowspan="1" colspan="1">1–15</td><td rowspan="1" colspan="1">irr</td><td rowspan="1" colspan="1">0.065–0.08</td><td rowspan="1" colspan="1">0.07</td><td rowspan="1" colspan="1">0.13</td><td rowspan="1" colspan="1">0.13</td><td rowspan="1" colspan="1">X</td><td rowspan="1" colspan="1">0.075 × 0.065</td><td rowspan="1" colspan="1">not found</td><td rowspan="1" colspan="1">r</td><td rowspan="1" colspan="1"/><td rowspan="1" colspan="1">r, y</td><td rowspan="1" colspan="1"/></tr><tr><td rowspan="1" colspan="1"><italic><tp:taxon-name>Eugorgia multifida</tp:taxon-name></italic> Verrill, 1870</td><td rowspan="1" colspan="1">fla</td><td rowspan="1" colspan="1">irr-pi</td><td rowspan="1" colspan="1">7</td><td rowspan="1" colspan="1">X</td><td rowspan="1" colspan="1">1–4</td><td rowspan="1" colspan="1">1–1.5</td><td rowspan="1" colspan="1">1–10</td><td rowspan="1" colspan="1">reg</td><td rowspan="1" colspan="1">0.07</td><td rowspan="1" colspan="1">0.07</td><td rowspan="1" colspan="1">0.13</td><td rowspan="1" colspan="1">0.13</td><td rowspan="1" colspan="1">X</td><td rowspan="1" colspan="1">0.06 × 0.06</td><td rowspan="1" colspan="1">0.08 mm</td><td rowspan="1" colspan="1">do, r</td><td rowspan="1" colspan="1"/><td rowspan="1" colspan="1">r, y</td><td rowspan="1" colspan="1"/></tr><tr><td rowspan="1" colspan="1"><italic><tp:taxon-name>Eugorgia rubens</tp:taxon-name></italic> Verrill, 1868</td><td rowspan="1" colspan="1">spa</td><td rowspan="1" colspan="1">lb</td><td rowspan="1" colspan="1">5</td><td rowspan="1" colspan="1">X</td><td rowspan="1" colspan="1">6–20</td><td rowspan="1" colspan="1">1.5–2</td><td rowspan="1" colspan="1">2–30</td><td rowspan="1" colspan="1">reg</td><td rowspan="1" colspan="1">0.06–0.07</td><td rowspan="1" colspan="1">no</td><td rowspan="1" colspan="1">0.10</td><td rowspan="1" colspan="1">0.10</td><td rowspan="1" colspan="1"/><td rowspan="1" colspan="1">no</td><td rowspan="1" colspan="1">not found</td><td rowspan="1" colspan="1">p</td><td rowspan="1" colspan="1"/><td rowspan="1" colspan="1">p</td><td rowspan="1" colspan="1"/></tr><tr><td rowspan="1" colspan="1"><italic><tp:taxon-name>Eugorgia siedenburgae</tp:taxon-name></italic> Breedy &amp; Guzman, 2013</td><td rowspan="1" colspan="1">bu</td><td rowspan="1" colspan="1">irr-pi</td><td rowspan="1" colspan="1">10</td><td rowspan="1" colspan="1">no</td><td rowspan="1" colspan="1">1–15</td><td rowspan="1" colspan="1">1–1.5</td><td rowspan="1" colspan="1">2–30</td><td rowspan="1" colspan="1">irr</td><td rowspan="1" colspan="1">0.08–0.05</td><td rowspan="1" colspan="1">0.07</td><td rowspan="1" colspan="1">0.11</td><td rowspan="1" colspan="1">0.11</td><td rowspan="1" colspan="1"/><td rowspan="1" colspan="1">0.08 × 0.07</td><td rowspan="1" colspan="1">not found</td><td rowspan="1" colspan="1">p,o</td><td rowspan="1" colspan="1">X</td><td rowspan="1" colspan="1">p,y</td><td rowspan="1" colspan="1"/></tr><tr><td rowspan="1" colspan="1"><italic><tp:taxon-name>Eugorgia mutabilis</tp:taxon-name></italic> sp. n.</td><td rowspan="1" colspan="1">fla</td><td rowspan="1" colspan="1">irr-pi</td><td rowspan="1" colspan="1">7</td><td rowspan="1" colspan="1">X</td><td rowspan="1" colspan="1">1–4</td><td rowspan="1" colspan="1">1–2</td><td rowspan="1" colspan="1">1–10</td><td rowspan="1" colspan="1">irr</td><td rowspan="1" colspan="1">0.045–0.075</td><td rowspan="1" colspan="1">no</td><td rowspan="1" colspan="1">0.15</td><td rowspan="1" colspan="1">0.14</td><td rowspan="1" colspan="1"/><td rowspan="1" colspan="1">no</td><td rowspan="1" colspan="1">not found</td><td rowspan="1" colspan="1">w</td><td rowspan="1" colspan="1"/><td rowspan="1" colspan="1">w</td><td rowspan="1" colspan="1"/></tr><tr><td rowspan="1" colspan="1"><italic><tp:taxon-name>Eugorgia beebei</tp:taxon-name></italic> sp. n.</td><td rowspan="1" colspan="1">spa</td><td rowspan="1" colspan="1">irr-pi</td><td rowspan="1" colspan="1">10</td><td rowspan="1" colspan="1">no</td><td rowspan="1" colspan="1">5–13</td><td rowspan="1" colspan="1">1–2.5</td><td rowspan="1" colspan="1">2–50</td><td rowspan="1" colspan="1">irr</td><td rowspan="1" colspan="1">0.07–0.06</td><td rowspan="1" colspan="1">no</td><td rowspan="1" colspan="1">0.14</td><td rowspan="1" colspan="1">0.14</td><td rowspan="1" colspan="1"/><td rowspan="1" colspan="1">0.08 × 0.06</td><td rowspan="1" colspan="1">not found</td><td rowspan="1" colspan="1">w</td><td rowspan="1" colspan="1"/><td rowspan="1" colspan="1">w</td><td rowspan="1" colspan="1"/></tr></tbody></table><table-wrap-foot><fn><p>Colony growth: bu, bushy; fla, planar growth, flabelliform; spa, sparse growth.</p></fn><fn><p>Branching type: irr-pi, irregularly pinnate; lb, laterally branched.</p></fn><fn><p>Polyp distribution: irr, arrangement mostly in irregular longitudinal rows; reg, arrangement mostly in regular longitudinal rows.</p></fn><fn><p>Colors: dark orange (do), orange (o), pink (p), red (r), yellow (y), white (w).</p></fn><fn><p>X: character present.</p></fn><fn><p>Blank space: character absent or not found.</p></fn></table-wrap-foot></table-wrap></tp:treatment-sec><ref-list><ref id="B5"><mixed-citation xmlns:xlink="http://www.w3.org/1999/xlink" xlink:type="simple"><person-group><name name-style="western"><surname>Breedy</surname><given-names>O</given-names></name><name name-style="western"><surname>Guzman</surname><given-names>HM</given-names></name></person-group> (<year>2013</year>) <article-title>A new species of the genus <italic>Eugorgia</italic> Verrill, 1868 (Cnidaria: Octocorallia: Gorgoniidae) from mesophotic reefs in the eastern Pacific.</article-title><source>Bulletin of Marine Science</source><volume>89</volume>: <fpage>735</fpage>-<lpage>743</lpage>. doi: <ext-link ext-link-type="uri" xlink:href="http://dx.doi.org/10.5343/bms.2013.1014" xlink:type="simple">10.5343/bms.2013.1014</ext-link></mixed-citation></ref><ref id="B15"><mixed-citation xmlns:xlink="http://www.w3.org/1999/xlink" xlink:type="simple"><person-group><name name-style="western"><surname>Verrill</surname><given-names>AE</given-names></name></person-group> (<year>1868</year>) <article-title>Notes on Radiata in the Museum of Yale College, Number 6: Review of the corals and polyps of the West Coast of America.</article-title><source>Transactions of the Connecticut Academy of Arts and Sciences</source> (Second Edition) <volume>1</volume>: <fpage>377</fpage>-<lpage>422</lpage>.</mixed-citation></ref><ref id="B6"><mixed-citation xmlns:xlink="http://www.w3.org/1999/xlink" xlink:type="simple"><person-group><name name-style="western"><surname>Breedy</surname><given-names>O</given-names></name><name name-style="western"><surname>Guzman</surname><given-names>HM</given-names></name><name name-style="western"><surname>Vargas</surname><given-names>S</given-names></name></person-group> (<year>2009</year>) <article-title>A revision of the genus <italic>Eugorgia</italic> Verrill, 1868(Coelenterata: Octocorallia: Gorgoniidae.</article-title><source>Zootaxa</source><volume>2151</volume>: <fpage>1</fpage>-<lpage>46</lpage>.</mixed-citation></ref><ref id="B10"><mixed-citation xmlns:xlink="http://www.w3.org/1999/xlink" xlink:type="simple"><person-group><name name-style="western"><surname>Gould</surname><given-names>CG</given-names></name></person-group> (<year>2004</year>) <article-title>The remarkable life of William Beebe, explorer and naturalist.</article-title><publisher-name>Island Press/Shearwater Books</publisher-name>, <publisher-loc>Washington, Covelo, London</publisher-loc>, <lpage>445</lpage> pp.</mixed-citation></ref></ref-list></tp:taxon-treatment>
