# Supplementary material for: Two new species of gorgonian octocorals from the Tropical Eastern Pacific Biogeographic Region (Cnidaria, Anthozoa, Gorgoniidae)
Source: Zookeys. 2013 Nov 14;(350):75–90. doi: 10.3897/zookeys.350.6117 (PMC3837499; doi:10.3897/zookeys.350.6117)
Supplement: XML Treatment for Eugorgia mutabilis [file zookeys.350.6117-treatment2.xml]

<!DOCTYPE tp:taxon-treatment
  PUBLIC "-//TaxonX//DTD Taxonomic Treatment Publishing DTD v0 20100105//EN" "tax-treatment-NSO.dtd">
<tp:taxon-treatment xmlns:tp="http://www.plazi.org/taxpub"><tp:treatment-meta><mixed-citation publication-type="journal"><person-group><name><surname>Breedy</surname><given-names>Odalisca</given-names></name><name><surname>Williams</surname><given-names>Gary C</given-names></name><name><surname>Guzman</surname><given-names>Hector M</given-names></name></person-group><article-title>Two new species of gorgonian octocorals from the Tropical Eastern Pacific Biogeographic Region (Cnidaria, Anthozoa, Gorgoniidae)</article-title><source>Zookeys</source><day>14</day><month>11</month><year>2013</year><volume>2013</volume><issue>350</issue><fpage>75</fpage><lpage>90</lpage><pub-id pub-id-type="doi">10.3897/zookeys.350.6117</pub-id></mixed-citation></tp:treatment-meta><tp:nomenclature><tp:taxon-name>
                            <tp:taxon-name-part taxon-name-part-type="genus">Eugorgia</tp:taxon-name-part>
                            <tp:taxon-name-part taxon-name-part-type="species">mutabilis</tp:taxon-name-part>
                            <object-id xmlns:xlink="http://www.w3.org/1999/xlink" content-type="zoobank" xlink:type="simple">http://zoobank.org/B552B4F0-50F4-4E16-BC00-5A3CB2C565C5</object-id>
                            <object-id xmlns:xlink="http://www.w3.org/1999/xlink" xlink:type="simple">http://species-id.net/wiki/Eugorgia_mutabilis</object-id>
                        </tp:taxon-name><tp:taxon-status xmlns:xlink="http://www.w3.org/1999/xlink" xlink:type="simple">sp. n.</tp:taxon-status><xref ref-type="fig" rid="F4">Figs 4</xref><xref ref-type="fig" rid="F6">–6</xref></tp:nomenclature><tp:treatment-sec sec-type="Material examined"><title>Material examined.</title><p><bold>Holotype.</bold> UCR 2297, ethanol preserved, Burbujas, between Los Potreros and Playa Arenitas, Puerto Jiménez, Golfo Dulce, Costa Rica, 11 m, O. Breedy, 9 May 2013. <bold>Paratypes.</bold> UCR 2298, same data as the holotype. UCR 2272, 2276, fragments, ethanol preserved, Burbujas, 12 m, C. Sánchez, May 2012. UCR 2299, fragment, ethanol preserved, Roca Matapalo, Cabo Matapalo, Golfo Dulce, 20 m, O. Breedy, 6 February 2009. STRI 408, dry, Isla Seca Grande, Gulf of Chiriquí, Panamá, 20 m, H. Guzman, 26 August 2002. STRI 444, dry, Isla Jicarita, Gulf of Chiriquí, 20 m, H. Guzman, 29 August 2002. STRI 511, dry, Isla Ladrones, Gulf of Chiriquí, 15 m, H. Guzman, 14 April 2003. STRI 1073, Santa Cruz, Coiba Island, Panamá, 15 m, H. Guzman, 27 April 2007. STRI 1076, Twin Peaks, Coiba Island, 15 m, H. Guzman, 27 April 2007. STRI 1168, fragment, ethanol preserved, Bajo Hacha, Coiba Island, 20 m, O. Breedy, 16 April 2009. STRI 1122, ethanol preserved, La Blanca, Oxaca, Mexico, 46 m, R. Abeytia, 29 August 2004.</p><fig id="F4" position="float" orientation="portrait"><label>Figure 4.</label><caption><p><italic><tp:taxon-name>Eugorgia mutabilis</tp:taxon-name></italic> (UCR 2297) holotype. <bold>A</bold> entire colony <bold>B</bold> detail of branches <bold>C</bold> SEM sclerites.</p></caption><graphic xmlns:xlink="http://www.w3.org/1999/xlink" xlink:href="ZooKeys-350-075-g004.jpg" position="float" orientation="portrait" xlink:type="simple"/></fig><fig id="F5" position="float" orientation="portrait"><label>Figure 5.</label><caption><p><italic><tp:taxon-name>Eugorgia mutabilis</tp:taxon-name></italic> (UCR 2297) holotype. SEM coenenchymal sclerites. <bold>A, B</bold> spindles and disc-spindles <bold>C</bold> double discs.</p></caption><graphic xmlns:xlink="http://www.w3.org/1999/xlink" xlink:href="ZooKeys-350-075-g005.jpg" position="float" orientation="portrait" xlink:type="simple"/></fig></tp:treatment-sec><tp:treatment-sec sec-type="Type locality"><title>Type locality.</title><p>Puerto Jiménez, Golfo Dulce, Costa Rica, 11 m.</p><!--PageBreak--></tp:treatment-sec><tp:treatment-sec sec-type="Diagnosis"><title>Diagnosis.</title><p>Broad, stout, flabellate colony, main branches sinuous, branching irregularly pinnate, subdividing 5–7 times, no anastomosis present. Prominent polyp-mounds closely spaced and irregularly distributed around branches and branchlets (<xref ref-type="fig" rid="F4">Figs 4</xref>, <xref ref-type="fig" rid="F6">6A-C</xref>). Colony white, pale pink when alive (<xref ref-type="fig" rid="F6">Fig. 6A–C</xref>), dark grayish when dry or ethanol preserved. Change in color after collection very conspicuous. Longitudinal grooves evident along branches and branchlets. Sclerites white. Spindles and disc-spindles up to 0.15 mm long, double discs mostly 0.05–0.08 mm long. Sclerite discs sharp, serrated and prominent. No anthocodial rods found.</p><fig id="F6" position="float" orientation="portrait"><label>Figure 6.</label><caption><p><italic><tp:taxon-name>Eugorgia mutabilis</tp:taxon-name></italic>, in situ colonies. <bold>A, B</bold> Burbujas, Puerto Jiménez, Golfo Dulce, Costa Rica, 12 m deep (photographs by C. Sánchez) <bold>C</bold> Montaña Rusa, Islas Contreras, Panamá, 32 m deep.</p></caption><graphic xmlns:xlink="http://www.w3.org/1999/xlink" xlink:href="ZooKeys-350-075-g006.jpg" position="float" orientation="portrait" xlink:type="simple"/></fig></tp:treatment-sec><tp:treatment-sec sec-type="Description"><title>Description.</title><p>Holotype 30 cm tall, and 47 cm wide; colony broad, flabellate, very flexible. Branching irregularly pinnate. Main stem 6 mm diameter, laterally flattened, and short, 14 mm long. Holdfast oval, 40 mm diameter without polyps. Main stem <!--PageBreak-->subdividing in 5 sinuous main branches. Main branches slightly flattened on plane of colony, 3–4 mm in diameter emerging at angles of about 45°, bifurcating and diverging producing five flat pinnate fronds of long pinnate branchlets (<xref ref-type="fig" rid="F4">Fig. 4A–B</xref>). Pinnae short, up to 8 mm long, and 1.5–2 mm diameter including polyp-mounds, close together 1–3 mm apart. Branching up to 7 times. Unbranched terminal twigs blunt, and reach up to 8 mm long (<xref ref-type="fig" rid="F4">Fig. 4A–B</xref>). Longitudinal grooves distinct along branches and pinnate branchlets, evident in living and preserved specimens. Polyps white (<xref ref-type="fig" rid="F4">Fig. 4B</xref>). Polyp-mounds prominent, up to 0.7 mm height and 0.8 mm in diameter, arranged mostly in lateral rows along the branchlets and separated by the longitudinal grooves, and more sparsely and irregularly distributed along the thicker branches (<xref ref-type="fig" rid="F4">Fig. 4B</xref>). Colony white to pale pink when alive, gray to dark grayish in ethanol/dry preservation (<xref ref-type="fig" rid="F4">Fig. 4A</xref>). Change in color very conspicuous possibly by liberation of black pigments after collection. Sclerites of coenenchyme white. Sclerite discs conspicuous mostly sharp, serrated and prominent (<xref ref-type="fig" rid="F4">Fig. 4C</xref>, <xref ref-type="fig" rid="F5">5A–B</xref>). Disc-spindles 0.08–0.12 mm long, and up to 0.06 wide with 4–5 whorls of discs (<xref ref-type="fig" rid="F5">Fig. 5B</xref>); spindles and disc-spindles, longer and thinner up to 0.15 mm long and 0.05 mm wide, with 5–7 whorls of warty tubercles, the ends acute, blunt, or both (<xref ref-type="fig" rid="F5">Fig. 5A</xref>). Double discs up to 0.08 mm long, and 0.05 mm wide with prominent discs (<xref ref-type="fig" rid="F5">Fig. 5B</xref>), some almost complete (<xref ref-type="fig" rid="F5">Fig. 5B</xref>). No crosses, capstans or anthocodial sclerites present in samples.</p></tp:treatment-sec><tp:treatment-sec sec-type="Variability"><title>Variability.</title><p>The specimens present some variation in sclerite color, white sclerites being dominant, but some pale yellow hues could be observed in the samples. In all other aspects they agree with the holotype, including the change of color from bright white alive or recently collected to grayish when fixed. It is interesting that after collection, the specimens discharge a black pigment that turns the water black or the alcohol, and the colony becomes gray. The specimens from Mexico represent the deeper record; they have been observed down to 50 m, meaning that the range of depth extends from 40 to 50 m as it is for <italic><tp:taxon-name>Eugorgia rubens</tp:taxon-name></italic>, <italic><tp:taxon-name>Eugorgia siedenburgae</tp:taxon-name></italic>, and <italic><tp:taxon-name>Eugorgia beebei</tp:taxon-name></italic>, but the morphology of the colony and sclerites remain the same described for <italic><tp:taxon-name>Eugorgia mutabilis</tp:taxon-name></italic>. Current flow and depth are some of the environmental factors that could influence interspecific variability in octocorals (<xref ref-type="bibr" rid="B9">Fabricius and Alderslade 2001</xref>), but in this case no effect was observed. The morphology of the colony and sclerite content are persistent along the depth range.</p></tp:treatment-sec><tp:treatment-sec sec-type="Remarks"><title>Remarks.</title><p>The species was mentioned before as a variety of <italic><tp:taxon-name>Eugorgia daniana</tp:taxon-name></italic>: ‘a white variety has been observed in shoals in Costa Rica and Mexico occurring together with the red form’ (<xref ref-type="bibr" rid="B6">Breedy et al. 2009</xref>). However, after examination of many specimens from various localities and depths, we found enough differences with respect to <italic><tp:taxon-name>Eugorgia daniana</tp:taxon-name></italic>, and to the other species in the group, especially in the color and the conspicuous sclerites, to establish <italic><tp:taxon-name>Eugorgia mutablilis</tp:taxon-name></italic> as a new species.</p></tp:treatment-sec><tp:treatment-sec sec-type="Habitat"><title>Habitat.</title><p>The new species is found on rocky substrates, in general with other species of gorgonians, including <!--PageBreak--><!--PageBreak--><!--PageBreak--><italic><tp:taxon-name>Eugorgia daniana</tp:taxon-name></italic>, but in some places, it is the only <italic><tp:taxon-name>Eugorgia</tp:taxon-name></italic> present (<xref ref-type="fig" rid="F6">Fig. 6A–C</xref>). Other gorgonians found normally inhabiting the same localities are <italic><tp:taxon-name>Pacifigorgia irene</tp:taxon-name></italic>, <italic><tp:taxon-name>Pacifigorgia stenobrochis</tp:taxon-name></italic>, <italic><tp:taxon-name>Leptogorgia alba</tp:taxon-name></italic>, and <italic><tp:taxon-name>Carijoa riseii</tp:taxon-name></italic>, which were very abundant in the type locality. A variety of associated invertebrates were found on the holotype and paratype UCR 2298, including ophiuroids, <italic><tp:taxon-name>Ophiotrhix</tp:taxon-name></italic> sp., and crustaceans, shrimps, <italic><tp:taxon-name>Periclimenaeus</tp:taxon-name></italic> sp. and abundant crabs, <italic><tp:taxon-name>Orthochela</tp:taxon-name></italic> sp.</p></tp:treatment-sec><tp:treatment-sec sec-type="Etymology"><title>Etymology.</title><p>The specific epithet is from Latin, <italic>mutablilis</italic>, changeable, in allusion to the change in color after collecting.</p></tp:treatment-sec><tp:treatment-sec sec-type="Discussion"><title>Discussion.</title><p><italic><tp:taxon-name>Eugorgia mutabilis</tp:taxon-name></italic> belongs to the <italic>daniana</italic>-group with a characteristic flabellate colony composed of flat pinnate fronds, and irregular pinnate-branching pattern, and prominent polyp mounds. The white color of the colony and sclerites of <italic><tp:taxon-name>Eugorgia mutabilis</tp:taxon-name></italic> separates it from the rest of the group. However, the new species is similar to <italic><tp:taxon-name>Eugorgia daniana</tp:taxon-name></italic> in some features, e.g. maximum number of branches, branchlet distance, polyp distribution (see <xref ref-type="table" rid="T1">Table 1</xref>), but the sclerite composition is very different. The dominant sclerites in <italic><tp:taxon-name>Eugorgia mutabilis</tp:taxon-name></italic> have very sharp crested discs that are very consistent in all specimens revised from Mexico, Costa Rica and Panama, and along the depth range. These type of sclerites are distinct also from the ones in <italic><tp:taxon-name>Eugorgia beebei</tp:taxon-name></italic>, and in <italic><tp:taxon-name>Eugorgia siedenburgae</tp:taxon-name></italic>.</p></tp:treatment-sec><tp:treatment-sec sec-type="Distribution"><title>Distribution.</title><p>Records from Costa Rica, México and Panamá suggest a wide distribution, at least from Mexico to Panamá, but this has to be further explored. The deepest record in Panama is 35 m, in Costa Rica 25 m, and in Mexico 50 m. Thus, the occurrence of this species from 11 to 50 m deep also suggests a large bathymetric range of distribution.</p></tp:treatment-sec><tp:treatment-sec><!--Section generated to contain objects referenced in tp:taxon-treatment.--><table-wrap id="T1" position="float" orientation="portrait"><label>Table 1.</label><caption><p>Comparative features of the new species, <italic><tp:taxon-name>Eugorgia beebei</tp:taxon-name></italic> sp. n. and <italic><tp:taxon-name>Eugorgia mutabilis</tp:taxon-name></italic> sp. n. within the <italic>daniana-</italic> group, the <italic>rubens</italic>-group, and the <italic>siedenburgae</italic>-group. Characteristics are based on the holotypes and lectotypes (<xref ref-type="bibr" rid="B15">Verrill 1868</xref>, <xref ref-type="bibr" rid="B6">Breedy et al. 2009</xref>, <xref ref-type="bibr" rid="B5">Breedy and Guzman 2013</xref>). Sclerite sizes represent the maximum length or the common range found in the samples. Measurements are given in mm.</p></caption><table><tbody><tr><th rowspan="1" colspan="1">Species</th><th rowspan="1" colspan="1">Colony growth</th><th rowspan="1" colspan="1">Branching type</th><th rowspan="1" colspan="1">Max number. of branching</th><th rowspan="1" colspan="1">Pinna-like arr branchlets</th><th rowspan="1" colspan="1">Branchlet distance</th><th rowspan="1" colspan="1">Branchlet diameter</th><th rowspan="1" colspan="1">Branchlet length</th><th rowspan="1" colspan="1">Polyp distribution</th><th rowspan="1" colspan="1">Double disc</th><th rowspan="1" colspan="1">Capstans</th><th rowspan="1" colspan="1">Disc-spindle</th><th rowspan="1" colspan="1">Spindles</th><th rowspan="1" colspan="1">Bent spindles</th><th rowspan="1" colspan="1">Crosses</th><th rowspan="1" colspan="1">Anth. rods</th><th rowspan="1" colspan="1">Colour of colony</th><th rowspan="1" colspan="1">Bicolour colony</th><th rowspan="1" colspan="1">Coenenchymal sclerite colour</th><th rowspan="1" colspan="1">Colour rings</th></tr><tr><td rowspan="1" colspan="1"><italic><tp:taxon-name>Eugorgia aurantiaca</tp:taxon-name></italic> (Horn, 1860)</td><td rowspan="1" colspan="1">fla</td><td rowspan="1" colspan="1">irr-pi</td><td rowspan="1" colspan="1">6</td><td rowspan="1" colspan="1">X</td><td rowspan="1" colspan="1">1.5–8</td><td rowspan="1" colspan="1">1–2.5</td><td rowspan="1" colspan="1">6–30</td><td rowspan="1" colspan="1">irr</td><td rowspan="1" colspan="1">0.04–0.07</td><td rowspan="1" colspan="1">0.07</td><td rowspan="1" colspan="1">no</td><td rowspan="1" colspan="1">0.11</td><td rowspan="1" colspan="1">X</td><td rowspan="1" colspan="1">0.06 × 0.06</td><td rowspan="1" colspan="1">not found</td><td rowspan="1" colspan="1">do, r</td><td rowspan="1" colspan="1"/><td rowspan="1" colspan="1">r, y</td><td rowspan="1" colspan="1">y</td></tr><tr><td rowspan="1" colspan="1"><italic><tp:taxon-name>Eugorgia daniana</tp:taxon-name></italic> Verrill, 1868</td><td rowspan="1" colspan="1">fla</td><td rowspan="1" colspan="1">irr-pi</td><td rowspan="1" colspan="1">7</td><td rowspan="1" colspan="1">X</td><td rowspan="1" colspan="1">1–4</td><td rowspan="1" colspan="1">1–1.5</td><td rowspan="1" colspan="1">1–15</td><td rowspan="1" colspan="1">irr</td><td rowspan="1" colspan="1">0.065–0.08</td><td rowspan="1" colspan="1">0.07</td><td rowspan="1" colspan="1">0.13</td><td rowspan="1" colspan="1">0.13</td><td rowspan="1" colspan="1">X</td><td rowspan="1" colspan="1">0.075 × 0.065</td><td rowspan="1" colspan="1">not found</td><td rowspan="1" colspan="1">r</td><td rowspan="1" colspan="1"/><td rowspan="1" colspan="1">r, y</td><td rowspan="1" colspan="1"/></tr><tr><td rowspan="1" colspan="1"><italic><tp:taxon-name>Eugorgia multifida</tp:taxon-name></italic> Verrill, 1870</td><td rowspan="1" colspan="1">fla</td><td rowspan="1" colspan="1">irr-pi</td><td rowspan="1" colspan="1">7</td><td rowspan="1" colspan="1">X</td><td rowspan="1" colspan="1">1–4</td><td rowspan="1" colspan="1">1–1.5</td><td rowspan="1" colspan="1">1–10</td><td rowspan="1" colspan="1">reg</td><td rowspan="1" colspan="1">0.07</td><td rowspan="1" colspan="1">0.07</td><td rowspan="1" colspan="1">0.13</td><td rowspan="1" colspan="1">0.13</td><td rowspan="1" colspan="1">X</td><td rowspan="1" colspan="1">0.06 × 0.06</td><td rowspan="1" colspan="1">0.08 mm</td><td rowspan="1" colspan="1">do, r</td><td rowspan="1" colspan="1"/><td rowspan="1" colspan="1">r, y</td><td rowspan="1" colspan="1"/></tr><tr><td rowspan="1" colspan="1"><italic><tp:taxon-name>Eugorgia rubens</tp:taxon-name></italic> Verrill, 1868</td><td rowspan="1" colspan="1">spa</td><td rowspan="1" colspan="1">lb</td><td rowspan="1" colspan="1">5</td><td rowspan="1" colspan="1">X</td><td rowspan="1" colspan="1">6–20</td><td rowspan="1" colspan="1">1.5–2</td><td rowspan="1" colspan="1">2–30</td><td rowspan="1" colspan="1">reg</td><td rowspan="1" colspan="1">0.06–0.07</td><td rowspan="1" colspan="1">no</td><td rowspan="1" colspan="1">0.10</td><td rowspan="1" colspan="1">0.10</td><td rowspan="1" colspan="1"/><td rowspan="1" colspan="1">no</td><td rowspan="1" colspan="1">not found</td><td rowspan="1" colspan="1">p</td><td rowspan="1" colspan="1"/><td rowspan="1" colspan="1">p</td><td rowspan="1" colspan="1"/></tr><tr><td rowspan="1" colspan="1"><italic><tp:taxon-name>Eugorgia siedenburgae</tp:taxon-name></italic> Breedy &amp; Guzman, 2013</td><td rowspan="1" colspan="1">bu</td><td rowspan="1" colspan="1">irr-pi</td><td rowspan="1" colspan="1">10</td><td rowspan="1" colspan="1">no</td><td rowspan="1" colspan="1">1–15</td><td rowspan="1" colspan="1">1–1.5</td><td rowspan="1" colspan="1">2–30</td><td rowspan="1" colspan="1">irr</td><td rowspan="1" colspan="1">0.08–0.05</td><td rowspan="1" colspan="1">0.07</td><td rowspan="1" colspan="1">0.11</td><td rowspan="1" colspan="1">0.11</td><td rowspan="1" colspan="1"/><td rowspan="1" colspan="1">0.08 × 0.07</td><td rowspan="1" colspan="1">not found</td><td rowspan="1" colspan="1">p,o</td><td rowspan="1" colspan="1">X</td><td rowspan="1" colspan="1">p,y</td><td rowspan="1" colspan="1"/></tr><tr><td rowspan="1" colspan="1"><italic><tp:taxon-name>Eugorgia mutabilis</tp:taxon-name></italic> sp. n.</td><td rowspan="1" colspan="1">fla</td><td rowspan="1" colspan="1">irr-pi</td><td rowspan="1" colspan="1">7</td><td rowspan="1" colspan="1">X</td><td rowspan="1" colspan="1">1–4</td><td rowspan="1" colspan="1">1–2</td><td rowspan="1" colspan="1">1–10</td><td rowspan="1" colspan="1">irr</td><td rowspan="1" colspan="1">0.045–0.075</td><td rowspan="1" colspan="1">no</td><td rowspan="1" colspan="1">0.15</td><td rowspan="1" colspan="1">0.14</td><td rowspan="1" colspan="1"/><td rowspan="1" colspan="1">no</td><td rowspan="1" colspan="1">not found</td><td rowspan="1" colspan="1">w</td><td rowspan="1" colspan="1"/><td rowspan="1" colspan="1">w</td><td rowspan="1" colspan="1"/></tr><tr><td rowspan="1" colspan="1"><italic><tp:taxon-name>Eugorgia beebei</tp:taxon-name></italic> sp. n.</td><td rowspan="1" colspan="1">spa</td><td rowspan="1" colspan="1">irr-pi</td><td rowspan="1" colspan="1">10</td><td rowspan="1" colspan="1">no</td><td rowspan="1" colspan="1">5–13</td><td rowspan="1" colspan="1">1–2.5</td><td rowspan="1" colspan="1">2–50</td><td rowspan="1" colspan="1">irr</td><td rowspan="1" colspan="1">0.07–0.06</td><td rowspan="1" colspan="1">no</td><td rowspan="1" colspan="1">0.14</td><td rowspan="1" colspan="1">0.14</td><td rowspan="1" colspan="1"/><td rowspan="1" colspan="1">0.08 × 0.06</td><td rowspan="1" colspan="1">not found</td><td rowspan="1" colspan="1">w</td><td rowspan="1" colspan="1"/><td rowspan="1" colspan="1">w</td><td rowspan="1" colspan="1"/></tr></tbody></table><table-wrap-foot><fn><p>Colony growth: bu, bushy; fla, planar growth, flabelliform; spa, sparse growth.</p></fn><fn><p>Branching type: irr-pi, irregularly pinnate; lb, laterally branched.</p></fn><fn><p>Polyp distribution: irr, arrangement mostly in irregular longitudinal rows; reg, arrangement mostly in regular longitudinal rows.</p></fn><fn><p>Colors: dark orange (do), orange (o), pink (p), red (r), yellow (y), white (w).</p></fn><fn><p>X: character present.</p></fn><fn><p>Blank space: character absent or not found.</p></fn></table-wrap-foot></table-wrap></tp:treatment-sec><ref-list><ref id="B9"><mixed-citation xmlns:xlink="http://www.w3.org/1999/xlink" xlink:type="simple"><person-group><name name-style="western"><surname>Fabricius</surname><given-names>K</given-names></name><name name-style="western"><surname>Alderslade</surname><given-names>P</given-names></name></person-group> (<year>2001</year>) <article-title>Soft corals and sea fans – a comprehensive guide to the tropical shallow-water genera of the Central-West Pacific, the Indian Ocean and the Red Sea.</article-title><publisher-name>Australian Institute of Marine Science</publisher-name>, <publisher-loc>Townsville</publisher-loc>, <lpage>264</lpage> pp.</mixed-citation></ref><ref id="B6"><mixed-citation xmlns:xlink="http://www.w3.org/1999/xlink" xlink:type="simple"><person-group><name name-style="western"><surname>Breedy</surname><given-names>O</given-names></name><name name-style="western"><surname>Guzman</surname><given-names>HM</given-names></name><name name-style="western"><surname>Vargas</surname><given-names>S</given-names></name></person-group> (<year>2009</year>) <article-title>A revision of the genus <italic>Eugorgia</italic> Verrill, 1868(Coelenterata: Octocorallia: Gorgoniidae.</article-title><source>Zootaxa</source><volume>2151</volume>: <fpage>1</fpage>-<lpage>46</lpage>.</mixed-citation></ref><ref id="B15"><mixed-citation xmlns:xlink="http://www.w3.org/1999/xlink" xlink:type="simple"><person-group><name name-style="western"><surname>Verrill</surname><given-names>AE</given-names></name></person-group> (<year>1868</year>) <article-title>Notes on Radiata in the Museum of Yale College, Number 6: Review of the corals and polyps of the West Coast of America.</article-title><source>Transactions of the Connecticut Academy of Arts and Sciences</source> (Second Edition) <volume>1</volume>: <fpage>377</fpage>-<lpage>422</lpage>.</mixed-citation></ref><ref id="B5"><mixed-citation xmlns:xlink="http://www.w3.org/1999/xlink" xlink:type="simple"><person-group><name name-style="western"><surname>Breedy</surname><given-names>O</given-names></name><name name-style="western"><surname>Guzman</surname><given-names>HM</given-names></name></person-group> (<year>2013</year>) <article-title>A new species of the genus <italic>Eugorgia</italic> Verrill, 1868 (Cnidaria: Octocorallia: Gorgoniidae) from mesophotic reefs in the eastern Pacific.</article-title><source>Bulletin of Marine Science</source><volume>89</volume>: <fpage>735</fpage>-<lpage>743</lpage>. doi: <ext-link ext-link-type="uri" xlink:href="http://dx.doi.org/10.5343/bms.2013.1014" xlink:type="simple">10.5343/bms.2013.1014</ext-link></mixed-citation></ref></ref-list></tp:taxon-treatment>
